# Supplementary material for: Developmental vitamin D-deficiency produces autism-relevant behaviours and gut-health associated alterations in a rat model
Source: Transl Psychiatry. 2023 Jun 14;13:204. doi: 10.1038/s41398-023-02513-3 (PMC10267107; doi:10.1038/s41398-023-02513-3)
Supplement: Supplementary file 1 — List of bacteria altered by DVD-deficiency with FDR correction [file 41398_2023_2513_MOESM1_ESM.csv]

Supplementary data listing the bacteria altered by DVD-deficiency compared to control. The D_5_ symbolises genus as taxonomic rank.
Bacteria	Pvalues	FDR	Statistics
D_5__Akkermansia	0.0001113	0.0057403	25
D_5__Fusicatenibacter	0.0001491	0.0057403	218
D_5__Allobaculum	0.00067958	0.017443	200
D_5__Turicibacter	0.0013984	0.026919	43
D_5__Enterococcus	0.0038388	0.053177	72
D_5__uncultured_organism	0.0043167	0.053177	201
D_5__Ruminococcus_gauvreauii_group	0.005243	0.053177	202
D_5__Roseburia	0.0055248	0.053177	201
D_5__Faecalibaculum	0.0084635	0.07241	59
D_5__Lachnoclostridium	0.011737	0.087093	62
D_5__Eubacterium_xylanophilum_group	0.012442	0.087093	183
D_5__Prevotellaceae_UCG_001	0.015028	0.096432	68
D_5__Streptococcus	0.018527	0.1076	65.5
D_5__Coprococcus_2	0.019565	0.1076	189.5
D_5__Bifidobacterium	0.02108	0.10821	189
D_5__Escherichia_Shigella	0.036872	0.17598	74
D_5__Desulfovibrio	0.039607	0.17598	73
D_5__Ruminococcaceae_UCG_005	0.043377	0.17598	182
D_5__GCA_900066575	0.043425	0.17598	171
D_5__Tyzzerella	0.046057	0.17732	176.5
D_5__ASF356	0.048614	0.17799	174
D_5__Blautia	0.052045	0.17799	180
D_5__Dubosiella	0.053166	0.17799	176.5
D_5__Bilophila	0.075885	0.24346	174
D_5__Muribaculum	0.095944	0.29551	84.5
D_5__Ruminococcaceae_UCG_014	0.10411	0.30833	166
D_5__Clostridium_innocuum_group	0.12114	0.34546	87
D_5__Rothia	0.12859	0.35364	88
D_5__Ruminiclostridium_9	0.15446	0.4051	165
D_5__Lachnospiraceae_NK4A136_group	0.15783	0.4051	164
D_5__Anaerotruncus	0.1841	0.45728	161
D_5__Rodentibacter	0.23332	0.56143	100
D_5__uncultured_bacterium	0.27033	0.63076	158
D_5__Eisenbergiella	0.31934	0.65716	104
D_5__Enterorhabdus	0.32526	0.65716	143.5
D_5__Lachnospiraceae_UCG_010	0.32526	0.65716	143.5
D_5__Acetatifactor	0.33519	0.65716	147
D_5__Coriobacteriaceae_UCG_002	0.33634	0.65716	154
D_5__Lactobacillus	0.34138	0.65716	154
D_5__Parabacteroides	0.34138	0.65716	102
D_5__mouse_gut_metagenome	0.35855	0.67338	113.5
D_5__Rikenellaceae_RC9_gut_group	0.38645	0.69346	106
D_5__Candidatus_Soleaferrea	0.39106	0.69346	144
D_5__Adlercreutzia	0.39626	0.69346	105
D_5__Christensenellaceae_R_7_group	0.40863	0.69921	108
D_5__GCA_900066225	0.46197	0.7733	148
Not_Assigned	0.51475	0.83327	146
D_5__Victivallis	0.51944	0.83327	114.5
D_5__Ruminococcus_1	0.5452	0.85364	144.5
D_5__Eubacterium_coprostanoligenes_group	0.57161	0.85364	143
D_5__Lactococcus	0.58352	0.85364	143
D_5__Flavonifractor	0.58569	0.85364	139.5
D_5__Parasutterella	0.58958	0.85364	143
D_5__Ruminiclostridium_5	0.60119	0.85364	114
D_5__Butyricimonas	0.60974	0.85364	114
D_5__Marvinbryantia	0.63494	0.8574	141
D_5__Erysipelatoclostridium	0.63725	0.8574	115
D_5__	0.66256	0.8574	117
D_5__Bacillus	0.68779	0.8574	117
D_5__Phascolarctobacterium	0.68904	0.8574	139
D_5__Ruminiclostridium	0.69298	0.8574	138
D_5__Lachnospiraceae_UCG_004	0.69834	0.8574	135
D_5__Lachnospiraceae_UCG_006	0.70195	0.8574	118
D_5__Alloprevotella	0.71301	0.8574	118
D_5__Romboutsia	0.73444	0.8574	118.5
D_5__Barnesiella	0.73491	0.8574	135
D_5__Bacteroides	0.75205	0.86429	119
D_5__uncultured_Bacteroidales_bacterium	0.79051	0.89514	135
D_5__Asaccharobacter	0.83242	0.92893	122
D_5__Oscillibacter	0.86169	0.94785	123
D_5__Alistipes	0.87488	0.94881	132.5
D_5__gut_metagenome	0.89289	0.95489	124
D_5__Dorea	0.91188	0.95586	130.5
D_5__Lachnospiraceae_UCG_008	0.91862	0.95586	131
D_5__Clostridium_sensu_stricto_1	1	1	128
D_5__Eubacterium_nodatum_group	1	1	127.5
D_5__uncultured	1	1	128.5
